# Supplementary material for: Reliability and validity of the Körperkoordinationstest Für Kinder in Chinese children
Source: PeerJ. 2023 Jun 9;11:e15447. doi: 10.7717/peerj.15447 (PMC10259440; doi:10.7717/peerj.15447)
Supplement: Supplemental Information 1 [file peerj-11-15447-s001.csv]

Gender	BB1	HH1	JS1	MS1	TS1	BB2	HH2	JS2	MS2	TS2
1	21	52	42	17	132	23	58	42	15	138
1	52	12	41	11	116	39	12	43	16	110
1	36	40	48	14	138	34	45	53	18	150
1	37	16	65	16	134	42	12	54	21	129
1	37	12	49	16	114	45	9	44	22	120
1	39	17	49	13	118	31	15	55	20	121
1	31	5	42	15	93	39	4	41	22	106
1	31	14	61	14	120	32	8	65	19	124
1	15	9	44	12	80	16	14	42	21	93
1	58	32	69	21	180	61	27	63	24	175
1	27	11	69	17	124	22	11	61	22	116
1	32	43	55	15	145	41	36	53	17	147
1	28	50	34	17	129	39	33	49	21	142
1	12	0	29	16	57	13	6	32	17	68
1	18	31	56	16	121	25	33	58	18	134
1	18	5	31	12	66	19	3	35	14	71
1	39	7	45	16	107	32	12	30	19	93
1	32	10	46	14	102	30	10	46	14	100
1	44	15	69	19	147	48	26	69	26	169
1	46	30	62	21	159	41	23	67	25	156
1	30	0	36	14	80	32	3	43	18	96
1	45	24	45	20	134	51	29	52	26	158
1	41	1	47	17	106	45	3	48	18	114
1	29	27	65	18	139	34	26	65	23	148
1	27	10	40	17	94	18	17	42	23	100
1	46	36	58	22	162	50	36	60	22	168
1	20	7	36	19	82	22	8	35	18	83
1	23	17	46	18	104	24	17	46	18	105
1	25	31	56	19	131	35	24	57	24	140
1	38	40	62	21	161	48	26	64	28	166
1	30	24	51	22	127	34	27	58	23	142
1	24	36	44	19	123	29	46	47	20	142
1	25	6	48	14	93	25	6	48	14	93
1	23	32	43	16	114	32	27	57	17	133
1	18	4	33	13	68	21	10	39	20	90
1	35	72	68	17	192	47	70	67	23	207
1	18	12	33	18	81	26	6	35	22	89
2	44	27	40	15	126	45	23	50	18	136
2	38	22	56	17	133	43	26	60	21	150
2	36	22	64	19	141	42	20	67	22	151
2	7	0	29	9	45	11	0	28	14	53
2	46	46	53	20	165	49	48	62	22	181
2	47	12	62	14	135	37	11	51	17	116
2	44	17	53	15	129	50	21	51	18	140
2	37	24	54	17	132	48	16	49	21	134
2	49	22	60	16	147	48	19	60	16	143
2	27	2	35	13	77	26	8	32	18	84
2	50	15	55	18	138	52	17	52	22	143
2	10	0	35	9	54	14	0	32	0	46
2	32	13	56	15	116	26	17	66	16	125
2	46	0	29	15	90	53	5	29	15	102
2	56	25	56	19	156	56	36	60	22	174
2	56	5	45	15	121	57	2	61	20	140
2	32	12	45	15	104	41	22	45	20	128
2	54	12	35	19	120	46	16	42	16	120
2	33	15	40	20	108	41	12	51	17	121
2	35	32	48	18	133	38	36	52	21	147
2	56	34	61	20	171	57	38	67	20	182
2	45	16	68	19	148	31	24	66	21	142
2	32	26	48	13	119	41	32	44	15	132
2	39	4	39	14	96	40	4	39	14	97
2	19	24	30	13	86	27	10	40	20	97
2	58	42	64	16	180	65	31	69	19	184
2	17	8	40	21	86	15	8	40	21	84
2	44	27	55	17	143	51	24	63	22	160
2	38	13	40	14	105	43	20	39	17	119
2	21	3	42	16	82	16	8	50	20	94
2	32	8	54	15	109	32	8	54	15	109
2	43	26	53	16	138	50	30	51	19	150
