# Supplementary material for: Reliability and validity of the Körperkoordinationstest Für Kinder in Chinese children
Source: PeerJ. 2023 Jun 9;11:e15447. doi: 10.7717/peerj.15447 (PMC10259440; doi:10.7717/peerj.15447)
Supplement: Supplemental Information 2 [file peerj-11-15447-s002.csv]

Gender	Weight_kg	Height_m	BMI	Run1	Gallop1	Hop1	Skip1	Jump1	Slide1	LC1	Two1	One1	Dribble1	Catch1	Kick1	Overhand1	Underhand1	OB1	TS1	Run2	Gallop2	Hop2	Skip2	Jump2	Slide2	LC2	Two2	One2	Dribble2	Catch2	Kick2	Overhand2	Underhand2	OB2	TS2	KTK_BB	KTK_HH	KTK_JS	KTK_MS	KTK_TS
1	43	1.439	20.76571397	6	3	8	0	5	5	27	9	8	6	6	6	8	7	50	77	8	2	8	0	8	7	33	9	6	6	6	8	8	7	50	83	51	13	50	19	133
1	37.7	1.445	18.05533938	6	6	4	4	4	8	32	9	3	4	6	6	6	8	42	74	8	6	6	6	4	8	38	10	2	3	6	7	8	7	43	81	25	0	36	13	74
1	36.7	1.399	18.75126775	8	8	8	6	8	8	46	10	4	6	6	8	6	7	47	93	8	8	8	4	8	8	44	10	6	6	6	8	8	8	52	96	45	20	76	21	162
1	40.5	1.392	20.9014566	7	8	8	0	8	8	39	8	7	3	2	6	6	6	38	77	8	6	8	0	7	8	37	8	6	3	6	7	8	4	42	79	49	0	49	20	118
1	34.1	1.434	16.58273178	6	5	5	2	7	5	30	6	4	4	4	8	7	6	39	69	6	6	6	0	6	8	32	9	0	3	5	8	8	7	40	72	14	19	60	19	112
1	30.4	1.414	15.20459179	8	6	8	4	7	8	41	7	7	6	6	8	8	6	48	89	8	6	8	6	7	8	43	10	6	6	6	7	8	7	50	93	47	28	70	18	163
1	41.3	1.441	19.88941868	7	7	3	4	6	8	35	6	7	6	6	8	6	7	46	81	8	6	3	5	8	8	38	9	2	6	6	8	7	8	46	84	38	11	51	16	116
1	68.1	1.474	31.3438359	6	7	7	0	8	8	36	8	7	6	5	8	8	8	50	86	8	7	7	0	7	8	37	9	6	6	4	7	8	8	48	85	28	21	48	16	113
1	29.4	1.371	15.64128469	8	7	3	4	8	8	38	6	7	4	6	8	2	6	39	77	8	7	3	6	8	8	40	10	6	4	6	8	8	8	50	90	41	26	46	15	128
1	47.6	1.47	22.02785876	6	6	8	4	2	5	31	8	7	6	5	8	8	4	46	77	6	6	6	6	3	7	34	9	4	6	5	8	8	4	44	78	23	24	40	13	100
1	56.8	1.497	25.34572597	6	7	6	4	4	8	35	7	8	4	6	8	6	8	47	82	8	7	6	4	4	8	37	5	6	5	6	7	8	8	45	82	24	10	32	15	81
1	64.6	1.487	29.21531552	8	8	8	5	8	8	45	6	4	6	6	8	8	8	46	91	8	8	7	0	8	8	39	5	6	6	6	8	8	8	47	86	8	16	47	19	90
1	46.7	1.454	22.08961098	5	6	6	5	6	8	36	8	6	4	4	6	8	7	43	79	6	8	4	3	4	8	33	10	6	6	6	8	8	8	52	85	17	3	26	13	59
1	36.4	1.398	18.62460372	8	8	7	6	6	8	43	6	3	4	6	8	8	8	43	86	8	8	6	6	4	8	40	10	6	6	6	8	8	8	52	92	25	40	52	19	136
1	51.7	1.485	23.44431974	6	5	6	6	4	8	35	5	8	3	5	8	8	6	43	78	6	6	4	6	2	8	32	5	8	4	4	6	8	8	43	75	13	0	30	12	55
1	43.4	1.443	20.84284829	8	5	6	6	6	8	39	8	8	6	6	8	8	7	51	90	8	6	8	5	8	7	42	10	7	6	6	8	8	8	53	95	0	19	0	13	32
1	46	1.56	18.90203813	8	6	8	6	4	8	40	10	7	6	6	8	8	8	53	93	8	6	8	6	6	8	42	10	6	6	6	8	8	8	52	94	44	11	56	18	129
1	50.3	1.529	21.51557783	6	4	4	2	6	6	28	6	7	2	5	7	8	7	42	70	8	4	2	0	6	7	27	9	7	2	6	8	8	8	48	75	21	8	42	17	88
1	29	1.344	16.05459892	8	8	5	4	7	7	39	7	6	1	5	7	8	8	42	81	8	8	5	6	8	7	42	9	7	2	5	7	8	6	44	86	52	12	41	11	116
1	55.5	1.455	26.21603429	8	8	8	2	6	8	40	6	5	6	6	8	8	7	46	86	8	8	8	0	6	8	38	10	4	5	6	8	8	7	48	86	8	4	48	14	74
1	40.3	1.431	19.68003102	8	8	8	4	8	8	44	7	5	6	5	8	8	8	47	91	8	8	8	4	8	8	44	10	0	6	6	8	8	8	46	90	29	16	77	16	138
1	32.4	1.43	15.84429556	8	6	4	2	6	8	34	6	7	5	6	8	8	8	48	82	8	8	4	1	6	8	35	10	6	6	6	8	8	8	52	87	37	12	49	16	114
1	32.9	1.376	17.37636898	8	7	5	0	4	5	29	10	7	6	6	8	8	8	53	82	8	7	8	0	7	7	37	7	8	5	4	8	8	8	48	85	39	17	49	13	118
1	35.1	1.502	15.55848305	8	8	4	6	4	8	38	10	8	5	6	8	8	6	51	89	8	8	6	6	8	8	44	10	7	5	6	8	7	6	49	93	31	14	61	14	120
1	42.9	1.483	19.50630408	5	8	4	4	4	8	33	10	6	0	5	8	8	8	45	78	7	8	4	4	4	8	35	10	6	3	6	8	8	8	49	84	15	3	44	12	74
1	39.5	1.448	18.83909221	8	8	6	4	4	8	38	8	7	6	6	8	8	7	50	88	8	6	8	3	8	8	41	8	8	6	6	8	8	8	52	93	58	32	69	21	180
1	29	1.424	14.3013824	8	8	2	5	8	8	39	8	4	6	6	8	8	8	48	87	7	6	4	6	8	8	39	9	5	5	6	7	8	8	48	87	27	11	69	17	124
1	28.6	1.417	14.24381527	8	8	8	6	6	8	44	8	5	6	6	8	8	8	49	93	8	8	8	6	4	8	42	10	5	4	6	8	8	8	49	91	23	43	55	15	136
1	34.9	1.354	19.03654362	7	8	7	6	6	8	42	9	8	5	6	6	8	8	50	92	8	8	8	6	8	8	46	5	6	4	6	8	8	8	45	91	28	50	31	17	126
1	26.7	1.4	13.62244898	8	6	8	6	6	8	42	10	8	6	6	8	8	8	54	96	8	8	7	6	8	8	45	6	8	5	6	8	8	8	49	94	18	24	56	16	114
1	40.3	1.421	19.95799412	6	6	5	3	4	3	27	6	4	2	2	6	7	7	34	61	8	8	8	6	7	5	42	0	3	4	6	8	7	7	35	77	18	5	31	12	66
1	55.8	1.472	25.75245156	8	7	7	2	6	8	38	6	8	6	5	8	8	8	49	87	8	8	8	6	4	8	42	0	6	6	6	8	8	8	42	84	39	7	45	16	107
1	52.2	1.442	25.10382982	6	0	6	6	4	0	22	10	6	0	5	6	8	8	43	65	8	0	5	4	3	0	20	8	0	0	6	8	8	8	38	58	32	10	46	14	102
1	36	1.409	18.13345315	8	8	8	6	7	8	45	10	8	4	6	8	8	5	49	94	8	7	8	4	6	8	41	10	8	6	6	8	8	6	52	93	37	18	17	40	112
1	33.3	1.381	17.46050805	8	8	7	4	8	7	42	10	4	6	5	8	8	8	49	91	8	8	8	5	7	8	44	10	6	6	6	8	8	8	52	96	22	24	17	66	129
1	43	1.52	18.61149584	6	8	7	6	6	8	41	8	6	6	6	8	8	8	50	91	8	6	6	6	5	8	39	6	8	4	6	8	8	8	48	87	14	37	18	64	133
1	53.7	1.572	21.73047414	8	8	4	6	6	7	39	10	7	2	6	8	8	8	49	88	8	8	6	6	4	8	40	10	7	2	4	8	8	8	47	87	55	31	22	58	166
1	28.5	1.314	16.50646706	8	8	5	4	8	8	41	8	8	2	3	8	7	8	44	85	8	8	8	0	7	8	39	9	8	4	5	8	8	8	50	89	11	4	14	41	70
1	49	1.419	24.33499656	8	5	5	0	6	8	32	7	7	4	4	7	8	7	44	76	8	5	6	0	6	8	33	7	6	5	5	8	8	8	47	80	49	9	19	68	145
1	27.4	1.321	15.70163681	7	0	8	1	5	8	29	10	6	6	6	8	8	6	50	79	7	3	8	0	2	8	28	10	7	5	6	8	8	8	52	80	37	24	16	37	114
1	40.8	1.404	20.69788395	5	8	6	6	8	6	39	10	5	6	5	6	4	8	44	83	8	8	6	6	6	8	42	10	7	2	6	6	8	8	47	89	0	7	0	44	51
1	30.4	1.375	16.07933884	8	5	8	3	8	8	40	10	8	6	6	8	8	6	52	92	8	8	7	0	4	8	35	10	6	6	4	8	8	8	50	85	22	15	18	67	122
1	37	1.277	22.68923898	8	5	6	3	5	8	35	10	8	6	5	8	8	8	53	88	8	5	4	0	7	8	32	7	8	5	6	8	8	7	49	81	30	20	17	43	110
1	30.6	1.464	14.27707605	6	8	7	2	5	8	36	10	6	2	6	8	8	7	47	83	8	8	7	0	6	8	37	10	5	4	6	8	8	8	49	86	0	13	20	40	73
1	34.4	1.396	17.65174342	6	5	6	3	7	8	35	10	5	6	3	6	8	8	46	81	8	4	6	3	8	8	37	10	6	6	4	6	8	8	48	85	42	29	20	80	171
1	26.8	1.332	15.10519529	8	3	3	2	6	8	30	9	6	6	5	8	8	5	47	77	8	1	8	0	8	8	33	8	8	6	5	8	8	4	47	80	27	7	17	28	79
1	43	1.418	21.38533185	8	4	5	3	4	2	26	4	7	6	4	7	6	5	39	65	8	6	5	0	4	8	31	5	6	6	5	7	8	6	43	74	29	13	15	66	123
1	51	1.481	23.25198634	8	6	8	6	8	8	44	10	8	6	6	8	8	8	54	98	8	6	8	6	8	8	44	10	6	5	6	8	8	8	51	95	65	27	16	57	165
1	25.5	1.338	14.24386843	8	8	8	4	8	8	44	10	8	6	6	6	8	6	50	94	8	6	8	6	6	8	42	10	8	6	6	4	8	8	50	92	35	3	17	32	87
1	34.2	1.347	18.84911285	8	7	7	4	5	8	39	3	6	6	5	8	6	7	41	80	8	6	8	3	0	8	33	9	0	6	6	8	8	8	45	78	16	22	49	16	103
1	34.7	1.339	19.35389234	8	8	6	5	6	8	41	8	7	6	6	6	8	7	48	89	8	8	8	6	8	8	46	9	6	6	6	8	8	8	51	97	55	32	62	18	167
1	31.4	1.362	16.92682222	6	2	6	0	6	8	28	5	3	5	5	8	8	7	41	69	8	2	5	0	8	8	31	3	0	2	6	8	8	8	35	66	32	7	73	16	128
1	38.9	1.432	18.96983552	7	4	4	6	3	2	26	8	4	0	5	8	8	7	40	66	8	5	8	6	6	8	41	10	4	6	6	8	8	7	49	90	30	4	52	14	100
1	32	1.354	17.45471048	8	6	5	1	6	8	34	8	8	6	6	7	8	8	51	85	8	6	8	0	4	8	34	10	8	6	6	8	8	8	54	88	0	9	51	15	75
1	32	1.354	17.45471048	6	4	6	6	6	8	36	10	7	6	2	8	8	8	49	85	8	6	8	0	8	8	38	10	6	6	6	8	8	8	52	90	35	38	66	22	161
1	33.8	1.403	17.17122813	7	8	8	0	4	8	35	3	4	6	6	7	8	6	40	75	8	8	8	0	4	8	36	9	6	6	6	8	8	7	50	86	43	11	59	19	132
1	49.8	1.46	23.36273222	6	8	6	6	8	8	42	5	7	5	5	8	8	7	45	87	8	8	6	6	6	8	42	9	7	5	6	8	8	8	51	93	20	0	50	17	87
1	30.5	1.404	15.47268285	8	8	5	5	8	4	38	5	4	4	4	4	8	4	33	71	8	6	8	3	8	4	37	8	4	0	6	4	8	5	35	72	0	5	35	0	40
1	39.7	1.38	20.84646083	8	4	4	6	4	6	32	5	4	6	3	6	4	4	32	64	8	1	4	2	6	4	25	7	3	4	5	4	6	6	35	60	11	0	53	0	64
1	28.9	1.379	15.19740056	4	7	4	0	2	0	17	5	5	2	4	7	6	6	35	52	8	0	6	0	0	8	22	10	4	4	6	5	8	6	43	65	27	0	32	13	72
1	34.3	1.45	16.31391201	7	4	7	6	6	8	38	8	6	6	5	7	8	8	48	86	8	0	7	6	8	8	37	10	7	6	6	8	8	8	53	90	26	0	75	17	118
1	38.4	1.437	18.59592081	8	3	3	4	3	4	25	8	7	6	5	7	8	8	49	74	8	8	4	5	4	2	31	6	8	6	6	8	8	8	50	81	19	6	52	16	93
1	31	1.38	16.27809284	8	8	8	6	4	8	42	6	7	5	4	8	8	8	46	88	8	8	8	6	8	8	46	8	8	4	6	8	8	8	50	96	65	20	83	22	190
1	42	1.422	20.77065048	4	5	1	4	3	8	25	4	6	6	5	8	8	8	45	70	8	0	1	6	2	8	25	8	4	6	6	8	8	8	48	73	32	6	40	15	93
1	32.5	1.41	16.34726623	8	6	7	4	6	8	39	10	5	5	5	7	8	8	48	87	8	8	8	4	6	8	42	10	6	4	6	8	8	8	50	92	55	10	76	18	159
1	35.9	1.406	18.16033298	7	8	4	2	5	8	34	9	7	6	6	8	7	5	48	82	8	8	7	3	4	8	38	9	8	6	6	8	8	5	50	88	42	36	67	15	160
1	27.9	1.33	15.77251399	8	8	6	0	4	8	34	6	6	6	6	7	8	4	43	77	8	5	6	2	5	8	34	9	6	6	6	8	8	6	49	83	55	26	55	18	154
1	14.5	1.359	7.851074325	7	8	6	0	6	8	35	6	6	6	6	8	8	5	45	80	8	8	7	0	6	8	37	10	6	6	6	8	8	7	51	88	38	8	53	14	113
1	34.8	1.368	18.59546527	8	8	6	0	8	8	38	7	6	5	6	8	8	6	46	84	8	8	6	0	8	8	38	10	3	5	6	8	8	6	46	84	54	59	56	20	189
1	37.3	1.406	18.86853538	6	6	4	0	4	8	28	5	5	3	6	8	7	3	37	65	8	8	4	0	7	8	35	8	2	2	5	8	6	7	38	73	47	5	48	15	115
1	38.4	1.378	20.22240432	4	7	4	0	6	8	29	7	5	6	6	6	8	5	43	72	6	6	4	1	8	8	33	8	6	6	6	6	8	8	48	81	37	12	50	17	116
1	40.4	1.394	20.79006358	7	8	6	6	6	8	41	7	8	6	5	6	5	5	42	83	6	8	8	6	8	8	44	10	8	6	6	7	7	8	52	96	30	19	55	13	117
1	27.9	1.358	15.12880633	8	0	8	6	6	8	36	10	3	6	5	8	8	6	46	82	8	2	6	6	8	8	38	10	5	6	6	8	8	6	49	87	31	35	70	16	152
1	42.6	1.453	20.17801175	8	6	8	6	5	8	41	10	5	6	6	6	8	6	47	88	8	8	8	6	4	8	42	8	4	6	6	7	8	8	47	89	14	0	28	11	53
1	51.1	1.419	25.37792498	6	8	4	6	8	8	40	4	2	6	6	5	6	6	35	75	6	8	4	4	2	8	32	5	1	6	6	5	6	6	35	67	9	0	34	8	51
1	34.6	1.386	18.01148987	8	8	6	6	4	8	40	9	6	6	6	7	8	4	46	86	6	4	6	4	2	7	29	9	5	4	4	6	8	4	40	69	32	33	46	16	127
1	23.9	1.313	13.86335833	8	8	7	4	3	8	38	8	7	3	4	8	6	4	40	78	6	6	4	4	2	7	29	9	5	2	6	8	8	7	45	74	31	14	41	18	104
1	41.1	1.38	21.5816005	4	8	0	4	4	8	28	7	3	0	5	8	7	7	37	65	4	6	2	4	4	6	26	7	0	2	4	8	7	8	36	62	14	5	36	13	68
1	50.7	1.468	23.52642012	6	0	5	0	1	3	15	4	6	1	4	8	8	8	39	54	6	3	0	0	0	6	15	6	5	0	4	8	8	7	38	53	7	0	16	4	27
1	28.6	1.347	15.76270841	8	6	8	6	6	8	42	8	7	6	6	7	8	7	49	91	7	6	0	4	8	8	33	9	6	6	6	7	8	7	49	82	63	20	49	21	153
1	39.7	1.44	19.14544753	8	4	8	0	6	8	34	8	5	6	6	6	6	6	43	77	8	7	6	0	7	8	36	8	7	6	6	8	6	7	48	84	19	27	57	21	124
1	29.2	1.343	16.18940271	8	6	7	6	6	8	41	10	6	6	6	8	8	7	51	92	8	6	8	4	8	7	41	10	6	6	6	8	8	8	52	93	45	71	81	16	213
1	28.1	1.409	14.1541676	8	8	6	4	8	8	42	10	8	6	6	8	6	6	50	92	8	8	5	4	8	8	41	10	7	6	6	8	8	8	53	94	43	26	56	21	146
1	52.4	1.44	25.27006173	4	6	6	6	5	5	32	7	4	4	2	7	2	2	28	60	6	6	4	4	6	8	34	5	3	6	4	8	6	6	38	72	11	5	21	15	52
1	28.1	1.347	15.48713658	6	8	4	6	8	8	40	8	5	6	6	8	8	4	45	85	8	8	5	4	8	8	41	9	3	6	6	8	8	7	47	88	22	43	48	16	129
1	37.2	1.274	22.91944431	4	0	2	0	4	6	16	6	6	4	4	7	8	8	43	59	7	1	3	1	2	8	22	5	5	2	4	8	8	8	40	62	17	9	39	17	82
1	40.6	1.426	19.96581223	8	6	4	6	6	8	38	10	6	6	6	8	8	8	52	90	8	6	6	6	4	8	38	10	6	6	6	8	8	8	52	90	57	54	67	24	202
1	52.7	1.417	26.2464708	2	7	4	1	1	8	23	5	7	2	5	8	7	8	42	65	4	8	4	0	0	8	24	7	5	2	6	8	8	7	43	67	32	7	24	14	77
1	42.1	1.42	20.87879389	6	6	4	1	4	6	27	7	8	4	4	8	6	4	41	68	8	3	4	3	4	7	29	10	8	2	4	8	6	6	44	73	0	0	0	0	0
1	47.3	1.475	21.74087906	8	8	6	1	4	8	35	7	5	6	6	7	8	6	45	80	8	8	8	0	6	8	38	7	5	6	4	7	8	7	44	82	32	10	77	21	140
1	34.2	1.5	15.2	7	7	4	6	6	8	38	8	8	6	5	8	6	8	49	87	8	6	4	4	6	8	36	8	7	5	5	8	8	2	43	79	22	8	27	16	73
1	40.2	1.392	20.74663099	4	0	2	1	4	2	13	7	2	6	3	4	2	2	26	39	3	6	6	0	4	5	24	10	4	4	2	5	6	8	39	63	0	11	0	0	11
1	41	1.46	19.23437793	8	8	5	6	6	8	41	8	8	5	6	8	8	8	51	92	4	8	6	5	8	8	39	8	8	6	6	8	8	7	51	90	22	0	52	16	90
1	28.1	1.352	15.37279857	8	8	4	6	5	5	36	8	4	4	6	8	7	7	44	80	8	8	7	6	8	8	45	8	6	5	6	8	8	7	48	93	51	15	46	18	130
1	41.3	1.455	19.5085084	8	8	5	4	7	8	40	8	7	3	4	7	8	8	45	85	8	6	8	4	8	8	42	9	8	3	5	8	8	7	48	90	35	6	58	18	117
1	35.5	1.418	17.65533211	8	8	7	6	3	8	40	6	8	6	6	7	8	8	49	89	8	8	8	6	4	8	42	9	8	6	6	8	8	7	52	94	0	0	0	0	0
1	64	1.56	26.29848784	6	8	2	6	2	5	29	8	6	6	5	7	8	6	46	75	6	8	3	5	2	7	31	7	6	6	6	8	8	7	48	79	23	7	20	14	64
1	40	1.3	23.66863905	8	6	4	6	4	8	36	10	8	6	6	8	6	6	50	86	8	6	5	6	8	8	41	10	8	5	6	8	6	8	51	92	44	15	79	19	157
1	28	1.3	16.56804734	8	4	6	2	7	8	35	8	3	6	5	8	8	7	45	80	8	3	4	0	7	8	30	9	8	4	5	8	7	7	48	78	46	30	62	21	159
1	40	1.3	23.66863905	8	0	5	6	4	8	31	10	4	4	6	8	7	5	44	75	8	2	6	6	4	8	34	9	6	5	5	8	8	5	46	80	0	0	45	17	62
1	40	1.4	20.40816327	6	6	5	6	5	8	36	2	4	5	4	8	4	8	35	71	8	4	5	6	6	8	37	4	7	3	3	7	6	8	38	75	30	0	30	14	74
1	36	1.42	17.85360048	8	5	6	6	4	8	37	10	2	2	2	8	8	8	40	77	8	6	8	5	6	8	41	10	6	1	5	8	8	6	44	85	45	19	40	20	124
1	29	1.4	14.79591837	7	7	4	6	4	8	36	6	6	0	4	8	6	6	36	72	8	8	4	4	7	8	39	10	7	0	6	8	8	8	47	86	27	10	40	17	94
1	24.3	1.32	13.94628099	8	8	8	2	4	8	38	10	8	6	6	8	8	8	54	92	8	8	8	0	8	8	40	10	8	6	6	8	8	8	54	94	46	23	58	22	149
1	41	1.41	20.6227051	7	8	8	6	8	8	45	10	7	6	5	7	8	5	48	93	8	8	8	6	8	8	46	10	7	6	5	8	8	8	52	98	10	7	36	19	72
1	45	1.4	22.95918367	8	6	6	4	8	8	40	6	7	6	6	8	8	8	49	89	8	2	6	5	6	8	35	9	7	6	6	8	8	8	52	87	0	0	0	0	0
1	30	1.3	17.75147929	8	8	6	6	4	8	40	9	6	5	4	6	8	7	45	85	8	8	4	6	4	8	38	9	7	4	4	7	8	8	47	85	25	40	56	19	140
1	30	1.3	17.75147929	8	0	8	2	8	8	34	8	5	4	6	8	8	7	46	80	8	2	8	2	8	8	36	10	8	4	6	7	8	7	50	86	38	40	62	21	161
1	40	1.5	17.77777778	8	8	8	6	4	8	42	9	8	6	6	8	8	8	53	95	8	8	8	6	8	8	46	7	8	6	6	6	8	8	49	95	30	8	51	22	111
1	30	1.4	15.30612245	7	5	8	6	6	7	39	7	4	4	5	6	5	4	35	74	8	8	8	6	4	8	42	7	5	5	5	6	8	7	43	85	24	23	44	19	110
1	50	1.5	22.22222222	6	8	8	5	8	8	43	5	3	6	6	6	8	5	39	82	7	7	8	5	8	8	43	6	7	5	6	8	8	7	47	90	0	0	0	0	0
1	30	1.4	15.30612245	8	8	5	4	8	7	40	7	6	6	6	8	8	7	48	88	8	8	6	2	4	8	36	9	8	5	5	8	8	8	51	87	23	32	36	16	107
1	50	1.5	22.22222222	6	8	6	2	5	8	35	6	4	4	2	7	8	8	39	74	8	6	8	3	6	8	39	8	6	4	3	6	8	8	43	82	18	4	27	13	62
1	20	1.4	10.20408163	8	8	6	6	6	4	38	8	6	6	6	8	8	6	48	86	8	8	8	6	6	8	44	8	6	6	6	8	8	7	49	93	35	72	80	17	204
1	30	1.42	14.8780004	8	8	5	6	6	8	41	10	2	6	5	6	8	6	43	84	8	7	5	6	4	8	38	10	6	6	6	8	6	6	48	86	17	1	34	12	64
1	37	1.41	18.61073387	8	8	6	0	4	6	32	8	8	6	6	8	8	5	49	81	8	8	8	2	7	8	41	7	8	6	6	8	8	7	50	91	29	13	58	14	114
1	41	1.52	17.74584488	8	6	0	0	6	8	28	9	6	6	6	8	8	6	49	77	8	6	6	2	4	8	34	9	7	5	6	8	8	5	48	82	7	5	70	18	100
1	47	1.54	19.81784449	8	8	8	6	8	8	46	10	6	6	6	7	8	8	51	97	8	8	8	6	6	7	43	6	4	6	6	8	7	6	43	86	37	45	81	18	181
1	37	1.42	18.34953382	8	8	6	6	6	8	42	7	8	6	6	8	8	8	51	93	8	8	8	2	5	8	39	9	6	6	5	8	8	8	50	89	0	39	67	18	124
1	25	1.36	13.51643599	4	8	5	6	7	8	38	8	8	6	6	7	8	6	49	87	8	8	8	6	6	8	44	9	8	6	6	5	7	8	49	93	49	13	62	19	143
1	32	1.4	16.32653061	8	7	5	6	7	8	41	9	8	6	6	8	8	8	53	94	8	4	6	6	6	8	38	6	7	6	6	8	7	8	48	86	35	72	71	19	197
1	39	1.43	19.07183725	8	8	8	6	3	6	39	7	6	4	6	8	8	6	45	84	8	6	8	2	6	8	38	8	7	6	5	8	6	7	47	85	24	23	57	19	123
1	35	1.41	17.60474825	8	8	4	2	6	8	36	8	7	6	6	8	8	8	51	87	8	7	6	2	3	8	34	7	7	6	4	8	5	7	44	78	31	12	38	19	100
1	31	1.4	15.81632653	8	8	6	6	7	8	43	8	8	6	5	8	8	8	51	94	8	8	8	6	7	8	45	8	8	6	6	8	8	8	52	97	55	38	67	20	180
1	30	1.43	14.67064404	8	6	6	6	7	8	41	8	8	4	6	8	8	8	50	91	7	6	8	3	6	8	38	10	7	6	6	8	8	7	52	90	30	26	64	20	140
1	33	1.42	16.36580044	8	6	6	6	6	8	40	10	3	6	6	8	8	8	49	89	8	6	8	3	6	8	39	9	8	6	6	6	8	7	50	89	25	31	59	19	134
1	44	1.45	20.9274673	8	6	6	6	3	8	37	9	6	4	6	8	6	8	47	84	8	6	6	4	3	7	34	10	8	6	6	8	6	8	52	86	25	0	39	18	82
1	32	1.46	15.01219741	8	6	4	6	6	8	38	10	6	6	6	8	8	8	52	90	8	6	8	4	6	8	40	10	7	6	6	8	8	8	53	93	57	26	83	20	186
1	25	1.36	13.51643599	8	8	4	6	6	8	40	8	8	6	6	8	8	8	52	92	8	7	5	6	4	8	38	6	8	6	6	8	8	8	50	88	0	0	0	0	0
1	38	1.38	19.95379122	8	8	6	6	3	8	39	5	7	6	6	8	8	8	48	87	8	8	7	4	6	6	39	8	8	5	6	8	8	7	50	89	38	16	55	18	127
1	47	1.42	23.30886729	8	4	2	0	4	8	26	9	3	6	6	8	8	7	47	73	8	5	8	2	6	8	37	10	6	6	6	8	8	8	52	89	23	18	66	12	119
2	34.2	1.367	18.30160075	6	5	6	6	7	5	35	7	4	4	4	6	8	4	37	72	8	4	6	4	4	8	34	5	4	2	3	7	8	5	34	68	40	1	57	13	111
2	38.8	1.442	18.65955167	8	6	2	5	8	8	37	5	4	1	3	7	8	7	35	72	8	5	4	5	6	8	36	3	3	2	3	8	8	8	35	71	35	41	43	14	133
2	45.9	1.414	22.95693299	8	6	8	5	7	8	42	6	6	4	5	8	8	7	44	86	8	5	6	5	8	8	40	5	8	6	6	6	8	8	47	87	31	6	52	14	103
2	31.2	1.409	15.7156594	8	6	7	6	5	8	40	7	7	6	6	7	8	7	48	88	8	8	4	6	6	7	39	7	8	6	3	8	8	8	48	87	0	15	0	0	15
2	36.8	1.417	18.32770636	6	8	8	6	8	8	44	5	7	6	5	8	8	6	45	89	8	6	5	6	8	8	41	8	4	4	6	8	8	8	46	87	39	20	80	21	160
2	26.4	1.377	13.92310333	8	6	7	4	7	8	40	6	5	5	2	7	8	8	41	81	7	8	8	6	8	7	44	7	2	5	2	8	8	8	40	84	23	15	65	21	124
2	23.3	1.339	12.99555307	8	7	8	6	8	7	44	8	6	6	5	8	8	7	48	92	8	8	7	6	8	7	44	8	6	6	5	7	8	8	48	92	21	33	75	18	147
2	29	1.345	16.03073479	8	8	8	6	8	8	46	6	6	4	6	8	8	6	44	90	8	8	8	6	6	7	43	8	7	4	6	8	8	7	48	91	51	9	57	14	131
2	41.9	1.482	19.07733103	8	4	6	6	4	8	36	10	3	3	5	8	8	7	44	80	8	4	8	0	5	8	33	10	0	4	6	8	8	8	44	77	37	20	52	15	124
2	31.3	1.347	17.25079626	8	7	6	0	8	8	37	8	6	6	6	7	8	7	48	85	8	8	6	0	8	8	38	8	6	6	6	8	8	8	50	88	65	64	71	21	221
2	23.4	1.288	14.10535859	8	7	7	6	8	8	44	6	4	4	3	8	5	7	37	81	8	8	7	6	6	8	43	9	4	6	6	8	8	8	49	92	43	17	55	20	135
2	32	1.475	14.70841712	8	8	6	6	6	7	41	10	5	4	6	8	8	8	49	90	8	7	5	4	6	8	38	10	5	5	6	8	8	8	50	88	58	43	58	21	180
2	32	1.402	16.27998315	8	8	6	4	7	8	41	4	7	2	4	5	4	7	33	74	8	8	4	4	6	8	38	4	4	2	4	8	8	8	38	76	31	15	45	13	104
2	35.1	1.38	18.43100189	7	6	6	6	4	8	37	6	4	4	3	7	8	7	39	76	8	6	6	4	4	8	36	3	3	6	1	8	8	8	37	73	30	12	40	14	96
2	33.4	1.47	15.45652275	8	8	7	6	8	8	45	8	3	2	6	8	7	7	41	86	8	8	7	6	8	8	45	10	3	2	6	8	8	7	44	89	0	15	0	0	15
2	41.9	1.442	20.15039214	8	6	5	5	6	8	38	6	7	6	4	8	6	8	45	83	8	8	4	6	4	8	38	8	4	6	6	8	8	8	48	86	20	6	48	15	89
2	26.2	1.371	13.93883194	4	8	5	5	4	8	34	5	2	4	4	7	6	6	34	68	8	7	6	6	4	8	39	4	0	5	5	8	8	8	38	77	44	27	36	15	122
2	31.6	1.428	15.49639464	8	8	5	6	4	8	39	9	5	5	5	8	8	6	46	85	8	8	5	6	7	8	42	10	3	5	5	8	8	8	47	89	38	22	56	17	133
2	38.7	1.474	17.81213582	6	8	0	6	8	0	28	6	8	0	6	8	8	8	44	72	8	8	0	6	8	0	30	8	8	0	6	8	8	8	46	76	33	0	64	19	116
2	28	1.433	13.63532992	6	5	0	2	4	8	25	6	2	0	2	8	3	4	25	50	8	8	0	0	3	7	26	4	4	1	0	6	8	8	31	57	2	0	29	9	40
2	32.2	1.506	14.19730551	8	8	4	6	7	8	41	5	8	2	4	6	8	4	37	78	8	8	6	5	6	8	41	4	7	4	4	8	8	8	43	84	46	31	53	20	150
2	48.6	1.512	21.2585034	6	8	7	6	6	8	41	5	3	5	5	7	8	6	39	80	6	8	6	6	2	8	36	6	2	4	6	8	8	7	41	77	55	12	62	14	143
2	31.5	1.373	16.7097318	6	8	3	6	6	8	37	4	8	5	5	7	7	6	42	79	8	8	5	6	4	8	39	6	8	4	6	6	8	8	46	85	44	4	53	15	116
2	33	1.425	16.2511542	7	8	0	2	7	0	24	4	7	0	6	8	5	8	38	62	8	8	8	2	4	8	38	6	6	2	6	6	0	0	26	64	37	24	54	17	132
2	27.4	1.398	14.01961928	8	8	8	6	4	8	42	8	3	6	5	8	8	7	45	87	8	6	8	6	4	8	40	8	2	4	6	8	8	8	44	84	49	9	60	16	134
2	29.7	1.414	14.85448605	6	8	7	2	4	6	33	6	6	5	6	8	8	7	46	79	8	8	2	3	4	8	33	8	8	4	5	8	8	8	49	82	27	2	35	13	77
2	28.9	1.381	15.1534139	8	8	4	6	4	7	37	5	5	6	5	8	8	8	45	82	8	8	4	6	4	8	38	5	6	2	6	8	8	8	43	81	50	1	55	18	124
2	42.3	1.49	19.0531958	8	6	6	6	5	8	39	5	3	2	3	8	8	7	36	75	8	8	6	6	4	8	40	5	3	4	4	8	8	8	40	80	10	0	35	9	54
2	33.6	1.453	15.91505152	8	8	7	4	6	6	39	6	3	6	4	8	6	7	40	79	8	8	6	6	4	8	40	6	0	4	4	8	8	8	38	78	32	13	56	15	116
2	33	1.355	17.97361147	8	5	5	6	8	8	40	4	3	4	4	8	4	7	34	74	8	5	8	6	8	8	43	4	3	6	2	8	8	6	37	80	42	0	29	15	86
2	23.6	1.356	12.83490398	8	6	8	6	8	8	44	6	4	5	6	8	8	7	44	88	8	6	8	6	8	8	44	6	6	5	6	8	8	7	46	90	56	25	56	19	156
2	32.2	1.451	15.29399863	8	6	8	4	5	8	39	4	4	4	6	8	8	8	42	81	8	6	8	6	4	8	40	5	0	6	6	8	8	8	41	81	56	5	45	15	121
2	53.6	1.532	22.83743157	6	5	8	6	6	8	39	8	8	6	6	8	8	7	51	90	8	5	8	6	4	8	39	5	8	6	6	8	8	6	47	86	18	12	45	15	90
2	47.3	1.457	22.28137753	6	7	4	6	5	8	36	4	8	6	6	8	8	8	48	84	6	5	4	0	5	8	28	10	8	6	6	6	8	8	52	80	32	25	16	61	134
2	44.9	1.41	22.58437704	6	7	6	3	5	8	35	4	8	6	6	8	8	8	48	83	8	6	6	0	5	8	33	5	6	5	6	8	8	8	46	79	41	16	17	36	110
2	48.4	1.462	22.6438681	7	3	4	4	5	8	31	5	6	6	6	8	8	7	46	77	8	2	3	3	4	8	28	6	6	2	6	8	7	8	43	71	40	0	10	0	50
2	29	1.398	14.83828318	6	0	4	2	5	8	25	8	4	3	2	6	5	4	32	57	8	1	8	0	4	8	29	9	4	2	4	8	6	5	38	67	18	0	13	35	66
2	41.2	1.482	18.75861667	8	6	4	2	5	8	33	8	5	4	4	6	8	8	43	76	8	6	4	6	4	8	36	10	3	2	4	4	8	8	39	75	19	11	17	48	95
2	33.2	1.411	16.67569934	6	8	8	5	6	8	41	10	8	6	6	8	8	6	52	93	8	8	8	6	4	8	42	9	8	4	4	8	8	8	49	91	32	3	12	47	94
2	35.9	1.303	21.1448991	6	2	3	6	6	8	31	4	2	5	4	7	8	6	36	67	8	2	4	6	4	8	32	5	1	6	6	8	8	8	42	74	39	19	22	77	157
2	33	1.476	15.1475092	8	8	4	2	6	8	36	9	4	2	4	7	8	6	40	76	8	8	8	0	8	8	40	9	6	4	6	8	8	8	49	89	21	27	15	48	111
2	32.5	1.469	15.06051314	8	8	6	6	4	8	40	9	6	1	3	6	8	6	39	79	8	8	8	6	5	8	43	8	3	2	4	5	8	8	38	81	42	4	17	45	108
2	38.4	1.425	18.91043398	7	8	8	0	7	8	38	7	4	5	6	7	8	6	43	81	8	6	8	0	6	8	36	9	3	3	6	5	8	8	42	78	0	0	0	0	0
2	23.2	1.272	14.33883153	8	8	7	6	6	8	43	9	3	3	4	5	8	5	37	80	8	6	8	6	6	8	42	6	2	2	6	8	8	8	40	82	60	18	18	66	162
2	55.3	1.457	26.04989804	4	8	2	6	6	4	30	4	5	3	6	6	8	4	36	66	6	6	8	6	4	8	38	6	5	2	4	6	8	6	37	75	21	0	11	42	74
2	28.1	1.362	15.14788868	8	8	6	6	4	8	40	6	6	4	4	8	8	6	42	82	8	8	6	4	5	8	39	4	4	3	6	8	8	4	37	76	51	8	58	16	133
2	32.6	1.383	17.04406728	6	8	4	6	5	8	37	8	1	5	6	6	8	6	40	77	8	8	2	4	3	0	25	10	0	3	6	4	8	4	35	60	34	5	57	20	116
2	38.5	1.393	19.84076881	4	8	6	6	3	8	35	7	4	2	3	7	6	6	35	70	8	8	6	6	8	8	44	5	0	1	3	4	0	2	15	59	21	5	54	16	96
2	40.1	1.42	19.8869272	6	6	5	6	6	8	37	8	5	6	6	7	6	7	45	82	8	0	6	5	3	7	29	9	7	4	4	4	8	2	38	67	55	6	54	15	130
2	27	1.354	14.72741197	8	8	4	5	5	8	38	6	5	6	6	8	8	8	47	85	8	8	2	4	4	8	34	6	7	6	6	8	8	8	49	83	63	39	77	22	201
2	40.9	1.508	17.98542169	6	8	2	6	8	6	36	6	4	6	4	7	6	5	38	74	8	8	2	6	2	8	34	7	0	6	6	4	6	6	35	69	10	6	0	14	30
2	33.7	1.459	15.83139982	4	8	4	5	4	8	33	9	5	0	6	6	6	4	36	69	8	8	2	4	1	0	23	10	8	0	6	6	8	3	41	64	53	16	0	15	84
2	35.5	1.435	17.23949544	8	4	6	0	7	8	33	6	5	3	5	7	6	8	40	73	8	6	8	4	7	8	41	10	4	2	6	8	8	6	44	85	48	3	56	18	125
2	24.5	1.309	14.29837856	6	4	5	6	4	6	31	8	5	6	5	5	7	7	43	74	8	4	4	6	8	8	38	10	2	4	6	4	8	8	42	80	18	5	48	16	87
2	29.6	1.464	13.81050494	6	4	3	2	4	8	27	10	5	4	5	7	8	7	46	73	8	0	4	0	6	8	26	8	0	0	6	7	8	8	37	63	22	7	53	15	97
2	36.2	1.406	18.31209063	8	4	4	6	7	8	37	8	3	6	5	8	6	6	42	79	8	0	2	6	6	8	30	10	0	6	6	8	8	6	44	74	24	64	70	22	180
2	28.9	1.378	15.21946575	8	8	7	6	8	8	45	9	6	4	6	8	7	8	48	93	8	0	8	6	8	8	38	9	8	3	6	8	8	8	50	88	39	61	70	18	188
2	50.1	1.523	21.5992126	6	8	5	2	3	8	32	6	4	4	6	8	6	8	42	74	8	0	3	2	4	8	25	9	2	1	6	8	6	8	40	65	15	2	48	18	83
2	42.5	1.465	19.80221086	6	4	5	2	4	8	29	9	4	2	6	6	3	6	36	65	8	0	6	2	8	8	32	6	4	1	4	8	4	4	31	63	0	6	53	13	72
2	35.4	1.387	18.40137771	8	0	3	6	6	8	31	8	5	3	5	6	8	8	43	74	8	0	3	6	4	8	29	9	8	3	6	8	8	8	50	79	40	22	58	15	135
2	33.7	1.361	18.19339089	8	0	6	6	6	8	34	6	4	5	5	7	8	8	43	77	8	0	4	4	5	8	29	9	0	4	6	8	8	8	43	72	52	27	60	16	155
2	39.1	1.543	16.42271307	4	7	4	4	6	5	30	5	6	2	4	6	8	6	37	67	7	6	4	4	6	8	35	5	3	1	6	7	8	7	37	72	0	0	0	0	0
2	33.4	1.441	16.08490518	8	6	8	6	7	8	43	4	7	4	6	7	7	5	40	83	8	6	8	4	7	8	41	5	6	2	5	8	6	5	37	78	24	15	70	21	130
2	50.5	1.491	22.71622132	8	8	6	4	2	8	36	6	4	5	6	5	8	6	40	76	7	7	4	4	0	8	30	5	2	4	6	8	8	8	41	71	18	0	49	16	83
2	31.1	1.395	15.9812952	6	3	5	6	5	8	33	5	4	4	6	5	8	6	38	71	4	4	4	4	2	8	26	10	4	3	6	8	8	8	47	73	20	1	41	13	75
2	38.1	1.496	17.02400698	8	8	8	6	8	8	46	7	4	6	0	7	8	7	39	85	8	8	7	6	8	8	45	7	2	5	5	8	8	8	43	88	63	64	63	22	212
2	24.4	1.327	13.85632243	8	8	6	6	7	8	43	9	8	6	6	8	8	6	51	94	8	6	5	4	8	8	39	9	8	4	6	8	8	6	49	88	48	35	75	20	178
2	30.8	1.365	16.53047807	6	6	6	6	2	8	34	9	4	3	6	8	7	8	45	79	6	8	3	4	1	7	29	9	4	4	6	6	8	8	45	74	42	0	44	15	101
2	33	1.329	18.68374701	8	4	4	6	6	7	35	5	5	6	6	8	8	8	46	81	8	6	2	4	6	8	34	6	6	6	6	8	8	8	48	82	46	9	45	13	113
2	34	1.356	18.49096336	8	8	7	6	8	8	45	3	6	6	6	8	8	4	41	86	8	6	8	4	8	8	42	5	6	6	6	8	7	7	45	87	71	72	74	20	237
2	41.5	1.378	21.85494217	8	8	6	6	3	8	39	4	4	6	6	8	8	6	42	81	8	8	8	4	4	7	39	6	6	5	6	7	8	7	45	84	35	5	44	13	97
2	33.4	1.402	16.99223241	6	8	8	6	6	8	42	10	5	5	6	8	8	6	48	90	8	8	8	4	4	8	40	6	6	6	6	8	8	4	44	84	46	28	68	23	165
2	28	1.343	15.52408479	6	8	8	6	5	8	41	5	4	6	5	6	8	8	42	83	8	8	8	6	4	8	42	10	4	6	6	5	8	6	45	87	48	12	61	19	140
2	31.2	1.429	15.27883133	8	8	8	6	8	8	46	10	3	6	6	6	8	6	45	91	8	8	7	6	8	8	45	10	7	6	6	8	6	6	49	94	60	42	52	19	173
2	33.7	1.437	16.31985759	8	8	5	5	5	6	37	9	2	4	6	6	8	7	42	79	6	8	7	6	3	8	38	9	5	4	6	8	7	6	45	83	20	23	43	15	101
2	35.2	1.397	18.03639971	8	8	8	6	4	8	42	10	6	6	5	8	8	6	49	91	8	8	7	6	5	8	42	10	8	6	6	8	8	8	54	96	48	17	55	16	136
2	33	1.327	18.7401082	6	8	4	4	7	8	37	7	6	2	6	6	8	8	43	80	5	8	8	6	6	8	41	6	7	4	6	8	8	7	46	87	41	18	56	16	131
2	29.5	1.477	13.52262564	6	6	6	5	6	6	35	8	4	4	6	6	8	8	44	79	8	6	5	4	6	7	36	8	5	3	6	8	8	8	46	82	43	11	50	21	125
2	26.3	1.325	14.98042008	4	6	4	6	8	8	36	9	4	3	5	6	8	8	43	79	8	7	4	4	5	8	36	9	7	5	5	8	7	8	49	85	0	0	0	0	0
2	26.8	1.329	15.17346727	6	4	4	2	7	8	31	8	6	3	6	6	8	4	41	72	8	8	4	0	8	8	36	8	7	5	6	8	8	5	47	83	52	9	33	17	111
2	25.1	1.338	14.0204352	8	8	8	4	5	8	41	8	3	1	4	7	8	6	37	78	8	8	8	4	8	8	44	10	4	2	5	8	8	5	42	86	31	37	59	20	147
2	28.6	1.351	15.66950708	8	6	8	6	7	6	41	7	4	4	6	6	8	6	41	82	8	5	8	4	6	6	37	8	8	4	6	8	8	6	48	85	0	0	0	0	0
2	29.1	1.408	14.67870287	8	8	5	6	8	8	43	2	6	6	4	8	6	8	40	83	8	8	8	6	7	8	45	6	8	4	5	8	7	8	46	91	61	10	41	15	127
2	32.9	1.332	18.54331809	5	8	4	0	8	5	30	5	2	5	5	7	8	8	40	70	7	8	5	6	7	8	41	6	7	6	6	7	8	8	48	89	25	7	50	16	98
2	28	1.292	16.77385962	8	5	5	6	5	8	37	4	3	5	4	8	8	8	40	77	8	4	5	6	6	8	37	5	8	5	6	7	8	8	47	84	66	3	31	14	114
2	30.4	1.374	16.10275251	6	8	5	6	6	8	39	5	6	6	4	8	8	6	43	82	8	6	7	6	8	8	43	6	8	4	5	8	8	8	47	90	39	0	46	15	100
2	30.1	1.474	13.85388341	8	8	6	6	8	8	44	8	7	6	6	6	8	8	49	93	8	8	8	6	8	8	46	6	8	6	6	7	8	8	49	95	31	25	69	24	149
2	25.1	1.378	13.21829032	6	8	3	6	4	8	35	8	5	4	4	5	8	6	40	75	8	8	6	6	8	8	44	9	8	6	6	6	8	8	51	95	51	14	55	21	141
2	25	1.35	13.71742112	8	8	6	6	2	8	38	8	3	2	4	8	8	8	41	79	8	8	8	5	4	8	41	9	4	4	4	8	8	8	45	86	54	2	35	19	110
2	40	1.5	17.77777778	6	8	2	6	5	8	35	6	3	6	5	8	8	8	44	79	6	7	5	3	6	8	35	9	7	6	6	8	8	7	51	86	33	15	40	20	108
2	30	1.4	15.30612245	8	6	8	6	5	8	41	5	4	5	6	6	8	7	41	82	8	8	8	5	6	8	43	6	8	6	6	8	8	8	50	93	56	27	81	20	184
2	30	1.4	15.30612245	7	8	8	6	6	8	43	6	2	2	4	7	8	8	37	80	8	8	8	5	7	8	44	6	6	5	6	8	8	8	47	91	45	16	68	19	148
2	30	1.4	15.30612245	4	8	7	6	6	8	39	7	6	4	2	6	8	8	41	80	8	8	4	4	7	8	39	9	8	4	2	8	8	8	47	86	32	9	48	13	102
2	30	1.4	15.30612245	7	7	6	6	5	8	39	7	4	2	4	7	8	8	40	79	8	8	4	4	6	8	38	7	6	3	5	8	6	7	42	80	0	0	0	0	0
2	31	1.42	15.37393374	8	8	4	0	5	8	33	5	2	3	5	6	3	3	27	60	8	8	7	0	7	8	38	6	4	5	5	8	6	8	42	80	19	24	30	13	86
2	20	1.4	10.20408163	6	8	6	6	5	8	39	7	6	6	6	6	8	8	47	86	8	8	8	6	4	8	42	8	6	6	6	7	8	7	48	90	0	0	0	0	0
2	30	1.3	17.75147929	8	8	7	6	6	8	43	10	7	3	6	8	8	6	48	91	8	8	6	6	8	8	44	10	8	5	6	8	8	6	51	95	44	27	55	17	143
2	35	1.55	14.56815817	8	5	8	6	4	8	39	9	2	6	6	8	6	8	45	84	8	4	8	6	5	8	39	8	8	5	6	6	8	8	49	88	38	13	40	14	105
2	30	1.3	17.75147929	8	8	8	6	4	8	42	8	6	1	4	6	7	6	38	80	8	7	7	4	4	8	38	10	6	3	6	8	7	7	47	85	21	3	42	16	82
2	40	1.4	20.40816327	8	7	5	2	7	8	37	7	4	0	6	8	8	8	41	78	8	8	6	2	6	8	38	9	4	2	6	8	8	8	45	83	0	0	0	0	0
2	50	1.5	22.22222222	8	5	5	6	7	8	39	3	4	4	6	8	8	8	41	80	8	6	6	5	8	8	41	6	8	4	6	8	8	8	48	89	24	15	40	16	95
2	40	1.41	20.11971229	8	8	4	6	2	6	34	8	8	0	3	6	8	6	39	73	8	8	3	6	6	8	39	10	8	2	5	6	8	7	46	85	0	0	0	0	0
2	39	1.44	18.80787037	8	6	7	6	7	8	42	5	5	6	6	7	6	4	39	81	8	4	6	6	6	6	36	10	8	6	6	6	6	5	47	83	41	0	45	18	104
2	22	1.27	13.64002728	8	8	8	6	6	8	44	5	7	3	6	5	5	8	39	83	8	8	6	4	6	7	39	7	8	2	6	7	7	8	45	84	39	8	36	14	97
2	35	1.46	16.41959092	8	8	5	4	5	8	38	7	4	4	5	5	8	5	38	76	8	8	6	6	4	7	39	7	6	4	6	8	8	6	45	84	21	14	50	14	99
2	55	1.56	22.60026298	6	4	6	0	7	8	31	9	4	6	6	8	8	8	49	80	8	6	4	0	4	8	30	8	8	3	6	8	8	8	49	79	12	22	57	17	108
2	40	1.51	17.54309022	6	7	0	6	8	8	35	6	5	2	3	6	8	8	38	73	8	6	1	4	7	7	33	6	7	4	4	8	8	8	45	78	31	13	48	14	106
2	40	1.48	18.26150475	6	8	8	6	5	8	41	5	7	6	6	8	8	8	48	89	8	8	8	4	5	8	41	5	7	6	6	8	8	7	47	88	38	57	67	20	182
2	45	1.53	19.22337562	8	8	6	6	6	8	42	6	4	5	6	8	8	7	44	86	8	8	6	4	5	8	39	7	5	2	6	8	8	7	43	82	46	16	58	19	139
2	37	1.44	17.8433642	8	7	2	0	4	8	29	10	2	5	4	6	6	7	40	69	8	7	8	0	6	8	37	10	3	5	4	8	8	8	46	83	16	0	52	15	83
2	27	1.42	13.39020036	6	8	6	6	4	6	36	6	3	0	4	3	5	8	29	65	8	7	8	5	4	8	40	8	7	4	4	4	6	8	41	81	19	0	37	15	71
2	25	1.34	13.9229227	8	8	7	0	4	8	35	8	4	0	4	6	6	8	36	71	8	6	4	3	5	8	34	7	5	2	5	6	7	8	40	74	33	0	49	17	99
2	27	1.4	13.7755102	8	8	6	6	8	8	44	4	6	4	5	8	8	8	43	87	8	6	8	6	8	8	44	4	7	6	5	8	8	8	46	90	50	6	45	16	117
2	35	1.44	16.87885802	8	8	4	6	8	8	42	3	6	6	6	8	8	8	45	87	8	8	0	6	8	8	38	8	8	6	6	8	8	6	50	88	18	6	57	14	95
2	28	1.36	15.1384083	8	8	4	6	8	8	42	7	7	6	6	4	8	6	44	86	8	8	6	6	8	8	44	7	8	5	6	7	8	6	47	91	54	0	68	16	138
2	44	1.58	17.62538055	8	8	6	0	4	8	34	8	4	6	6	8	8	6	46	80	8	8	8	2	5	8	39	10	6	6	6	8	8	8	52	91	39	20	44	16	119
2	30	1.46	14.07393507	8	8	8	0	3	8	35	3	4	5	5	7	8	5	37	72	8	8	8	2	5	8	39	4	7	5	5	8	8	6	43	82	44	18	53	15	130
2	27	1.31	15.73334887	8	6	7	2	4	6	33	4	4	6	5	6	8	8	41	74	8	7	6	2	4	8	35	5	7	6	5	6	8	8	45	80	42	18	53	15	128
